# Supplementary material for: The Genetic Association of Polycystic Ovary Syndrome and the Risk of Endometrial Cancer: A Mendelian Randomization Study
Source: Front Endocrinol (Lausanne). 2021 Nov 5;12:756137. doi: 10.3389/fendo.2021.756137 (PMC8602912; doi:10.3389/fendo.2021.756137)
Supplement: Supplementary Figure 1 — Scatter plot of PCOS on endometrial cancer: (A) scatter plot of PCOS on endometrial cancer in Asians; (B) scatter plot of PCOS on overall endometrial cancer in Europeans; (C) scatter plot of PCOS on endometrioid endometrial cancer in Europeans; (D) scatter plot of PCOS on non-endometrioid endometrial cancer in Europeans. [file DataSheet_1.zip]

Archive with 5 entries (5 files):
- supplementary meterials/supplemental figure 1 Scatter plot of PCOS on endometrial cancer.tiff
- supplementary meterials/Supplemental Table 1.docx
- supplementary meterials/supplemental table 2 PCOS_remove_BMI_res.csv.docx
- supplementary meterials/supplemental table 3 PCOS_remove_WHR_res.docx
- supplementary meterials/supplemental table 4 PCOS_remove_ALL_res.docx
